# Supplementary material for: A New Subform? Fast-Progressing, Severe Neurological Deterioration Caused by Spinal Epidural Lipomatosis
Source: J Clin Med. 2022 Jan 12;11(2):366. doi: 10.3390/jcm11020366 (PMC8781155; doi:10.3390/jcm11020366)
Supplement: Supplementary file 1 [file jcm-11-00366-s001.zip]

Archive with 5 entries (5 files):
- jcm-1528849-Figure S1.pdf
- jcm-1528849-Table S1.pdf
- jcm-1528849-Table S2.pdf
- jcm-1528849-Text Case and Figure S2.pdf
- jcm-1528849-Video S1. Video summary of microsurgical decompression and SEL removal.mp4
